# Supplementary material for: Drug response in the era of precision medicine: A methodological review
Source: Comput Struct Biotechnol J. 2025 Dec 2;27:5503–20. doi: 10.1016/j.csbj.2025.11.067 (PMC12722026; doi:10.1016/j.csbj.2025.11.067)
Supplement: Supplementary Table 1 — Summary of drug response prediction studies, outlining the data types used, analytical approaches (statistical, machine learning, or deep learning), and computational tools developed [file mmc1.xlsx]

## Sheet: Table
Study	Who	Structured/Unstructured	Data type	Experiment type	Disease	Single/Drug combination	Supervised/Unsupervised	Machine learning	Deep learning	Statistical	Database used	Tools developed	Github link/public data/Scripts	Reference	doi	Why is the study useful?
1	Juurlink et al. (2009)	Structured	Epidemiological	Population-based	Myocardial infarction	Drug combination	Supervised			Logistic regression	1. Ontario Public Drug Program – computerized prescription records. 2. Canadian Institute for Health Information Discharge Abstract Database – detailed diagnostic and procedural information about hospital admissions. 3. Ontario Health Insurance Plan database – used to identify claims. 4. Registered Persons Database – demographic information.			https://www.cmaj.ca/content/180/7/713	https://doi.org/10.1503/cmaj.082001	Proof of polypharmacy being a health hazard and the need to study drug combinations was highlighted. More specifically in this study Clopidogrel, a drug with a genetically variable therapeutic effect, combined with a proton pump inhibitor, unpredictably reduced its therapeutic effect and increased vascular risk for genetically poor metabolizers (lower bioavailability of active drug).
2	Le et al. (2017)	Structured	Epidemiological	Clincal trial - 86 patients	Cancer	Single				Survival analysis				https://www.ncbi.nlm.nih.gov/pmc/articles/PMC5576142/	https://doi.org/10.1001/jamaoncol.2017.4182	An example of a drug successfully translated into clinical use, and the first example of an FDA-approved case of cancer drug prescribed based on biomarkers rather than cancer type (2017).
3	Sakellaropoulos et al. (2019)	Structured	Gene expression	Cell line	Cancer	Single	Supervised		ANN		Clinical trial data, GDSC, previously published datasets	Feedforward neural net	https://github.com/TeoSakel/deep-drug-response	https://www.cell.com/cell-reports/fulltext/S2211-1247(19)31488-3	https://doi.org/10.1016/j.celrep.2019.11.017	Performance was validated on multiple clinical cohorts. Gene set enrichment analysis (GSEA) was performed on weights extracted from the first hidden layer of the optimal neural net (obtained via cross-validation on the training data). Survival analysis was also conducted to compare groups with the lowest and highest IC50 values.
4	Costello et al. (2014)	Structured	CNV, transcipt expression, whole exome sequencing, RNA-seq, DNA methylation, protein abundance (RPPA)	Cell line	Cancer	Multi drug	Supervised	Bayesian multitask MKL			GDSC, NCI-DREAM	Bayesian multitask MKL	https://www.nature.com/articles/nbt.2877#MOESM3	https://www.nature.com/articles/nbt.2877	https://doi.org/10.1038/nbt.2877	The best performing method in the NCI-DREAM challenge modelled nonlinear relationships and incorporated biological pathway information.
5	Ammad-ud-dinet et al. (2017)	Structured	Gene expression, prior knowledge (Functional-linked Networks)	Cell line	Cancer	Multi drug	Supervised	Bayesian multi-view multi-task linear regression			FIMM, GDSC	MVLR	https://github.com/suleimank/mvlr	https://academic.oup.com/bioinformatics/article/33/14/i359/3953979	https://doi.org/10.1093/bioinformatics/btx266	Features predictive of drug response in cancer cells were identified. The method used Functional Linked Networks (FLNs), consisting of groups of functionally related genes, as prior knowledge, potentially offering insights into the mechanisms of drug action.
6	Ma et al. (2021)	Structured	Gene expression, somatic mutation	Cell line; patient-derived tumor cell (PDTC) cultures in vitro; patient-derived tumor xenografts (PDXs) in mice in vivo	Cancer	Single	Supervised		Few-shot meta-learning		CCLE, DepMap, GDSC, PDTC BioBank, PDXE	TCRP	http://github.com/idekerlab/TCRP/	https://www.nature.com/articles/s43018-020-00169-2	https://doi.org/10.1038/s43018-020-00169-2	The model was trained on large-scale cell line drug response data and then transferred to new contexts, such as new tissue types, in vitro PDTC cultures, and in vivo PDX mice models, addressing challenges of sample size imbalance between cell line screens and clinical cohorts and limited transferability of cell line-based drug-response predictions to clinical settings.
7	Chen et al. (2022)	Structured	Bulk RNA-seq, scRNA-seq	Cell line	Cancer	Single	Supervised/Unsupervised		Neural networks		CCLE, GDSC, GEO	scDEAL	https://github.com/OSU-BMBL/scDEAL	https://www.nature.com/articles/s41467-022-34277-7	https://doi.org/10.1038/s41467-022-34277-7	Identified critical genes related to cisplatin response in oral squamous cell carcinoma, highlighting distinct predicted response patterns in drug-sensitive and -resistant cells.
8	Zhang et al. (2018)	Structured	Gene expression	Cell line	Cancer	Single	Supervised	Network-based techniques; Heterogeneous network-based method (HNMDRP)			GDSC	HNMDRP	https://github.com/USTC-HIlab/HNMDRP	https://www.nature.com/articles/s41598-018-21622-4	https://doi.org/10.1038/s41598-018-21622-4	Simultaneously integrated cell line gene expression profiles, drug chemical structures, drug-target interactions, and protein-protein interactions (PPIs) to predict both known and unknown cell line-drug associations. For most drugs, HNMDRP method achieved optimal ROC curves with slightly higher AUC values than existing state-of-the-art methods.
9	Tan (2016)	Structured	Gene expression	Cell line	Cancer	Multi drug	Supervised		Multi-task learning - regularisation-based		CCLE, GDSC, NCI-DREAM challenge		http://mtan.etu.edu.tr/Supplementary/kMTrace/	https://www.sciencedirect.com/science/article/pii/S0933365716301920	https://doi.org/10.1016/j.artmed.2016.09.004	In terms of cytotoxicity prediction, the proposed method reportedly outperformed previous approaches while requiring few features. The method also enabled prediction of new drugs effective against specific cell lines.
10	Chawla et al. (2022)	Structured	Bulk RNA-seq, scRNA-seq	Cell line	Cancer	Multi drug	Supervised		Deep neural network based framework compared to other ML methods, including RF and ElasticNet		CCLE, CTRPv2, GDSC, TCGA	Precily	https://github.com/SmritiChawla/Precily	https://www.nature.com/articles/s41467-022-33291-z	https://doi.org/10.1038/s41467-022-33291-z	Drug sensitivity, drug response prediction, and the relationship between pathway activity and drug response were studied.
11	Koukouli et al. (2021)	Structured	In vitro cancer cell line dose response and gene expression	Cell line	Cancer	Multi drug	Supervised			Functional linear regression	GDSC	Varying coefficient regression model	https://github.com/koukoulEv/fbioSelect	https://journals.plos.org/ploscompbiol/article?id=10.1371/journal.pcbi.1008066	https://doi.org/10.1371/journal.pcbi.1008066	Quantifies the dose-dependent transcriptomic effects of genes on drug response and can predict the full drug response curve across varying dosages.
12	Kuenzi et al. (2020)	Structured	Mutational profiles	Cell line	Cancer	Multi drug	Supervised		Neural networks - Visible neural network		CTRPv2, GDSC	DrugCell	https://github.com/idekerlab/DrugCell	https://www.sciencedirect.com/science/article/pii/S1535610820304888	https://doi.org/10.1016/j.ccell.2020.09.014	Model interpretability was investigated using visible neural networks, with suggestions for combination therapies.
13	Zhao et al. (2023)	Structured	Gene expression, somatic mutation, CNV	Cell line	Cancer	Multi drug	Supervised (regression)		Deep learning based model		Previously published data (CCLE): Ic50 (features= 82,833, which comprises 170 drugs and 580 cell lines)	MSDRP	https://github.com/xyzhang-10/MSDRP	https://academic.oup.com/bioinformatics/article/39/9/btad514/7247531	https://doi.org/10.1093/bioinformatics/btad514	This study presents MSDRP, a DL framework that effectively predicts drug responses by modeling drug-cell line interactions and integrating diverse biological data. Its strong performance in predicting responses for novel drugs underscores its potential to advance drug discovery and personalized medicine.
14	Wang et al. (2021)	Structured	mRNA expression, mutations, CNV, RPPA expression, and metabolite expressions	Cell line	Cancer	Multi drug	Supervised (regression)		Bayesian multi-task multi-kernel learning (BEMKL)		CCLE, GDSC			https://bmcbioinformatics.biomedcentral.com/articles/10.1186/s12859-022-04964-9	https://doi.org/10.1186/s12859-022-04964-9	A deep neural network that integrates multi-omics data and interactome information is presented for accurate prediction of anti-cancer drug responses, achieving high performance (R2 = 0.90). The model also highlights the critical role of gene mutations in drug response, offering valuable insights into cancer treatment mechanisms.
15	Chang et al. (2018)	Structured	Cell-lines and drug screening data	Cell line	Cancer	Multi drug	Supervised (regression and classification)		Deep learning based model (ensemble of CNN-based models)		CCLP, GDSC	CDRScan		https://www.nature.com/articles/s41598-018-27214-6	https://doi.org/10.1038/s41598-018-27214-6	CDRscan, a DL model that predicts anti-cancer drug responses with high accuracy by integrating genomic and structural drug data (R2 > 0.84; AUROC > 0.98), is presented. The model also highlights its potential for drug repurposing, identifying new cancer indications, and advancing personalized therapy.
16	Jia et al. 2021	Structured	Gene expression	Cell line	Cancer	Multi drug	Supervised/Unsupervised	Elastic Net	Variational autoencoder (VAE)		CCLE, GDSC, TCGA		https://github.com/bsml320/VAEN/	https://www.nature.com/articles/s41467-021-21997-5	https://doi.org/10.1038/s41467-021-21997-5	A deep variational autoencoder (VAE) model was introduced to predict drug response by encoding gene expression data, outperforming traditional signature-gene methods. The model’s robustness across diverse datasets provides valuable insights into the signatures and factors influencing drug response.
17	Sharma et al. (2023)	Unstructured	Image	Image	Cancer	Multi drug	Supervised		CNN		GDSC, PDXE, TCGA	DeepInsight‑3D	https://github.com/alok-ai-lab/DeepInsight3D_pkg	https://www.nature.com/articles/s41598-023-29644-3	https://doi.org/10.1038/s41598-023-29644-3	DeepInsight-3D is a DL method that predicts patient-specific anticancer drug responses by transforming multi-omics data into structured images for convolutional neural network analysis. By handling high-dimensional inputs and integrating diverse omics layers, the model surpasses existing methods.
18	Zhu et al. (2022)	Both	Gene expression, somatic mutation, CNV	Cell line	Cancer	Multi drug	Supervised (regression)		Graph neural networks		CCLE, COSMIC, GDSC2	TGSA	https://github.com/violet-sto/TGSA	https://academic.oup.com/bioinformatics/article/38/2/461/6374919	https://doi.org/10.1093/bioinformatics/btab650	It represents cell line graph based on STRING protein-protein association and molecular graph of a drug based on its atoms and bonds, thus making better use of prior domain knowledge.
19	Park, Lee & Nam (2023)	Structured	Gene expression, mutation profiles	Cell line	Cancer	Multi drug	Supervised	LASSO, SVR, XGBoost, Ridge, elastic net and RF	Residual networks (ResNet) and CNN		CCLE, GDSC		https://github.com/labnams/IC50_individual_drug	https://www.nature.com/articles/s41598-023-39179-2	https://doi.org/10.1038/s41598-023-39179-2	Performance evaluation was conducted to compare ML and DL techniques for drug response prediction.
20	Allesøe et al. (2023)	Structured	Clinical and multiomics data	Patients	Diabetes	Multi drug	Supervised		VAE			MOVE	https://github.com/RasmussenLab/MOVE/	https://www.nature.com/articles/s41587-022-01520-x	https://doi.org/10.1038/s41587-023-01805-9	Integrates many different types of data and able to make associations between drugs.
21	Beck et al. (2017)	Unstructured	Digital health	Clinical trial - 158 patients	Diabetes	Single intervention				Statistical analyses				https://www.acpjournals.org/doi/10.7326/M16-2855	https://doi.org/10.7326/M16-2855	Statistical analyses, including mixed-effects linear and logistic regression models, were employed to assess outcomes. The findings demonstrated the clinical value of continuous glucose monitoring (CGM) in enhancing glycemic control and underscored its potential to improve diabetes management.
22	Owens et al. (2021)	Unstructured	Digital health	Clinical trial - 140 patients	Heart failure with reduced rejection fraction (HFrEF) and New York Heart Association (NYHA) class II or III symptoms	Single and combination drug				Statistical analyses				https://onlinejcf.com/article/S1071-9164(21)00340-7/fulltext	https://doi.org/10.1016/j.cardfail.2021.07.021	Statistical methods were used to evaluate the effects of sacubitril/valsartan treatment on sleep-related outcomes in patients with HFrEF and NYHA class II or III symptoms, highlighting the therapeutic relevance of targeted treatment to improve patient quality of life.
23	Khandwalla et al. (2021)	Unstructured	Digital health	Clinical trial - 140 patients	Heart failure with reduced ejection fraction (HFrEF)	Single and combination drug				Statistical analyses				https://link.springer.com/article/10.1007/s40256-020-00440-y	https://doi.org/10.1007/s40256-020-00440-y	Statistical analyses were applied to interpret data from actigraphy, a wearable device that tracks 24-hour activity, highlighting the value of objective, real-world monitoring for evaluating treatment effects and patient quality of life.
24	Santo et al. (2019)	Unstructured	Digital health	Clinical trial - 163 patients	Coronary heart disease	Intervention				Statistical analyses				https://heart.bmj.com/content/105/4/323	https://doi.org/10.1136/heartjnl-2018-313479	Statistical methods were employed to assess the effectiveness of medication reminder apps in enhancing adherence among patients with coronary heart disease, emphasizing the potential of digital health tools to support long-term disease management and improve cardiovascular outcomes.
25	Liu et al. (2018)	Unstructured	Digital health	Pilot study – 16 patients	Hypertension and diarrhea	Intervention				Statistical analyses				https://ascopubs.org/doi/10.1200/CCI.17.00153	https://doi.org/10.1200/CCI.17.00153	Statistical methods were used to evaluate the feasibility and effectiveness of the eCO (eCediranib/Olaparib) mobile app and provider web portal in managing treatment-related hypertension and diarrhea.
26	Orri et al. (2014)	Unstructured	Digital health	Web-based clinical trial - 18 participants (passed all screening stages)	Overactive bladder	Single				Statistical analyses				https://www.sciencedirect.com/science/article/pii/S1551714414000573	https://doi.org/10.1016/j.cct.2014.04.009	Statistical approaches were employed to evaluate a web-based clinical trial investigating the effectiveness of tolterodine ER 4 mg in patients with overactive bladder, highlighting the growing role of digital platforms in improving clinical trial accessibility and advancing patient-centered care.
27	Loo, Wu & Altschuler (2007)	Unstructured	Image	Cell line	Cancer	Multi drug	Unsupervised	SVM, dosage-clustering algorithm						https://www.nature.com/articles/nmeth1032	https://doi.org/10.1038/nmeth1032	An unsupervised ML framework, consisting of SVM and dosage-clustering methods, was used to classify cell phenotypes from high-dimensional image data. Through multivariate analysis and feature selection, key morphological features associated with drug response were identified.
28	Lu et al. (2019)	Unstructured	Image	Cell imaging			Supervised		Self-supervised learning CNN				https://github.com/alexxijielu/paired_cell_inpainting	https://journals.plos.org/ploscompbiol/article?id=10.1371/journal.pcbi.1007348	https://doi.org/10.1371/journal.pcbi.1007348	This study presented a self-supervised learning approach called paired cell inpainting, which employs CNNs to extract informative features from microscopy images without requiring labeled data. This method enabled large-scale biological analyses, including proteome-wide clustering and cell variability assessment.
29	Rohban et al. (2017)	Unstructured	Image	Cell line			Unsupervised	PCA, hierarchical clustering					https://github.com/carpenterlab/2017_rohban_elife	https://elifesciences.org/articles/24060	https://doi.org/10.7554/eLife.24060	Microscopy-based Cell Painting was used to systematically annotate gene functions and disease-associated alleles, using PCA, hierarchical clustering, and K-means clustering to identify gene perturbations linked with tumor-associated pathways. The findings offer valuable insights into the functional roles of genes in tumor initiation and progression.
30	Ben-David et al. (2018)	Unstructured	Image	Cell line	Cancer	Multi drug	Unsupervised	Hierarchical clustering						https://www.nature.com/articles/s41586-018-0409-3	https://doi.org/10.1038/s41586-018-0409-3	The study revealed extensive genetic and transcriptional heterogeneity in cancer cell lines through unsupervised clustering of morphological features, highlighting the influence of clonal diversity on cancer research and variability in drug response.
31	Kümmel et al. (2012)	Unstructured	Image	Cell line		Multi drug	Unsupervised	Self-organizing maps						https://journals.sagepub.com/doi/10.1177/1087057112439324	https://doi.org/10.1177/1087057112439324	An imaging-based approach utilizing Self-Organizing Maps was employed to group treatments by morphological similarity, providing an innovative and effective method for analyzing high-content screening data and accelerating the identification of lead compounds.
32	Dürr and Sick (2016)	Unstructured	Image	Cell line	Cancer	Multi drug	Supervised	Linear discriminant analysis, Random Forest, SVM	CNN					https://www.sciencedirect.com/science/article/pii/S2472555222071453	https://doi.org/10.1177/1087057116631284	This study leveraged CNNs in high-content screening for phenotype classification, achieving higher accuracy and lower misclassification rates than traditional ML approaches, highlighting the potential of CNNs to improve image-based phenotypic analysis.
33	Pawlowski et al. (2016)	Unstructured	Image	Cell line	Cancer	Multi drug	Supervised		CNN		BBBC021		https://github.com/carpenterlab/2016_pawlowski_mlcb	https://www.biorxiv.org/content/10.1101/085118v1	https://doi.org/10.1101/085118	CNNs were applied for transfer learning on an image-based dataset, enabling accurate morphological profiling of microscopy images.
34	Godinez et al. (2017)	Unstructured	Image	Cell line	Cancer	Multi drug	Supervised		Multi-scale convolutional neural network (M-CNN)		BBBC013, BBBC014–016, BBBC021, WND-CHARM collection, Human Protein Atlas		https://academic.oup.com/bioinformatics/article/33/13/2010/2997285#supplementary-data	https://academic.oup.com/bioinformatics/article/33/13/2010/2997285	https://doi.org/10.1093/bioinformatics/btx069	A multi-scale CNN approach was used to classify cellular phenotypes from raw microscopy images across various datasets. This supervised DL method improved accuracy and simplified workflows, supporting both drug potency evaluation and phenotype identification.
35	Ando, McLean & Berndl (2017)	Unstructured	Image	Cell line		Multi drug	Unsupervised	Deep Metric Network			BBBC021			https://www.biorxiv.org/content/10.1101/161422v1	https://doi.org/10.1101/161422	A deep metric learning method was used to analyze image-based screening data, facilitating phenotypic discrimination and continuous similarity measurement without labeled training data. The approach demonstrated high sensitivity and robustness.
36	Ljosa et al. (2013)	Unstructured	Image	Cell line		Multi drug	Unsupervised	Gaussian Mixture Modeling, factor analysis			BBBC021		https://pubs.broadinstitute.org/ljosa_jbiomolscreen_2013/	https://journals.sagepub.com/doi/full/10.1177/1087057113503553	https://doi.org/10.1177/1087057113503553	This study applied unsupervised learning methods, including Gaussian mixture modeling and factor analysis, to profile cellular morphological responses to small-molecule treatments in image-based drug response prediction. The approach enhances understanding of cellular responses and supports drug discovery.
37	Adams et al. (2006)	Unstructured	Image	Cell line	Cancer	Multi drug				Statistical analyses				https://www.sciencedirect.com/science/chapter/bookseries/pii/S0076687906140240	https://doi.org/10.1016/S0076-6879(06)14024-0	An automated image-based approach using the Cytometrix™ system was used to analyze phenotype changes associated with disease, facilitating accurate classification of cellular responses to various drug compounds in drug discovery.
38	Kraus, Ba & Frey (2016)	Unstructured	Image	Cell line	Cancer	Multi drug	Supervised		CNNs with multiple-instance kearning					https://academic.oup.com/bioinformatics/article/32/12/i52/2288769	https://doi.org/10.1093/bioinformatics/btw252	A DL approach combining multiple instance learning (MIL) with CNNs was developed to analyze high-content screening images with minimal labelling for classification and segmentation. This approach outperformed existing methods, highlighting its potential for high-throughput drug screening and cell biology applications.
39	Li et al. (2024)	Structured	Drug response	Cell line	Cancer	Multi drug	Unsupervised		Zero-shot meta-learning		GDSC2, CellMiner	MSDA	https://github.com/DrugD/MSDA	https://www.ijcai.org/proceedings/2024/234	https://doi.org/10.24963/ijcai.2024/234	Zero-shot ML with a Multi-branch Multi-Source Domain Adaptation Test Enhancement Plug-in (MSDA) was employed to predict drug responses for novel compounds using cell line data. The approach achieved efficient predictions and improved performance in preclinical drug screening.
40	Gill et al. (2024)	Structured	Heart rate and physical intervals	Clinical trial - 53 participants	Atrial fibrillation and heart failure	Single	Unsupervised		Self-supervising CNN				https://github.com/gkoutos-group/wearable_data_embedding	https://www.nature.com/articles/s41591-024-03094-4	https://doi.org/10.1038/s41591-024-03094-4	The RATE-AF trial used self-supervised CNNs to analyze heart rate and activity data from wearables in older patients with atrial fibrillation and heart failure, enabling accurate prediction of functional status. The study showed that digoxin and beta-blockers had similar effects, underscoring the value of wearable technology and treatment evaluation.
41	Zhou et al. (2023)	Structured	Bulk RNA-seq, scRNA-seq	Cell line	Cancer	Multi drug	Supervised	Boruta, SVM, XGBoost, LASSO			TCGA, GEO			https://www.sciencedirect.com/science/article/pii/S2001037023002544	https://doi.org/10.1016/j.csbj.2023.07.029	Introduces a stemness-based scoring model that improves chemotherapeutic response prediction and enables precise molecular subtyping of glioma, supporting personalized treatment strategies.
42	Yang, Lin & Sun (2023)	Structured	Bulk RNA-seq, scRNA-seq, spatial transcriptomics, clinical profiles, and somatic mutation data	Clinical data	Cancer					Survival analysis				https://www.sciencedirect.com/science/article/pii/S2001037023003938	https://doi.org/10.1016/j.csbj.2023.10.037	Integrates multiple omics data to more reliably validate targeted-therapy predictions and enhance clinical decision-making for glioma patients.
43	Fang et al. (2024)	Structured	Gene expression	Cell line	Cancer	Single				Statistical analyses	GEO			https://www.sciencedirect.com/science/article/pii/S2001037024002058	https://doi.org/10.1016/j.csbj.2024.06.007	Provides a biologically informed hypoxia-based signature to predict cisplatin response and guide personalized treatment in cervical cancer.
44	Hu et al. (2024)	Structured	Bulk RNA-seq, scRNA-seq	Molecular and immunological assays	Psoriasis		Unsupervised	Consensus clustering analysis		Statistical analyses	GEO			https://www.sciencedirect.com/science/article/pii/S2001037023004634	https://doi.org/10.1016/j.csbj.2023.11.049	By uncovering distinct PANoptosis-driven molecular patterns in psoriasis and translating them into interpretable gene modules, this work enables systematic, biologically grounded drug repurposing—ultimately identifying DSF as a promising therapeutic candidate.
45	Wang et al. (2023)	Structured	Somatic mutation	Cell line	Cancer					Statistical analyses	TCGA, previously published data			https://www.sciencedirect.com/science/article/pii/S2001037023001563	https://doi.org/10.1016/j.csbj.2023.04.004	Offers a robust, clinically translatable pathway-based biomarker for predicting survival and immunotherapy response in melanoma, outperforming traditional metrics like tumor mutational burden.
46	Zheng et al. (2023)	Structured	Bulk RNA-seq, scRNA-seq	Cell line	Cancer	Multi drug	Supervised/Unsupervised		Transfer learning and domain adaptation framework		GDSC	SCAD	https://github.com/CompBioT/SCAD	https://advanced.onlinelibrary.wiley.com/doi/full/10.1002/advs.202204113	https://doi.org/10.1002/advs.202204113	This study enables single-cell drug-response prediction, uncovering resistant subpopulations and supporting more precise treatment strategies.
47	Liu, Duan & Luo (2024)	Structured	Bulk RNA-seq, scRNA-seq	Cell line	Cancer	Multi drug	Supervised/Unsupervised		Transfer learning and domain adaptation framework		GDSC, GEO	scAdaDrug	https://github.com/hliulab/scAdaDrug	https://arxiv.org/abs/2403.05260	https://doi.org/10.48550/arXiv.2403.05260	This study presents scAdaDrug, a method for accurate single-cell drug response prediction by integrating multiple bulk RNA-seq sources. This multi-source approach improves precision in heterogeneous preclinical and patient samples compared to single-source models.
48	Shmatko et al. (2025)	Both	Epidemiological	Population-based	Multiple diseases		Supervised		Attention-based transformer models		UK Biobank, Danish registry data		https://github.com/gerstung-lab/delphi	https://www.nature.com/articles/s41586-025-09529-3	https://doi.org/10.1038/s41586-025-09529-3	This study shows that multimodal LLM-agent systems can integrate radiomics, pathology, and clinical guidelines to deliver personalized oncology treatment recommendations, underscoring the promise of AI-driven decision support in clinical practice.
	Abbreviations
	BBBC, Broad Bioimage Benchmark Collection; CNN, convolutional neural network; CNV, copy-number variation; LASSO, least absolute shrinkage and selection operator; MKL, multiple kernel learning; RNA-seq, RNA sequencing; scRNA-seq, single-cell RNA sequencing; SVM, support vector machine
